# Supplementary material for: CRISPR/Cas9-Mediated Editing of AGAMOUS-like Genes Results in a Late-Bolting Phenotype in Chinese Cabbage (Brassica rapa ssp. pekinensis)
Source: Int J Mol Sci. 2022 Nov 30;23(23):15009. doi: 10.3390/ijms232315009 (PMC9735848; doi:10.3390/ijms232315009)
Supplement: Supplementary file 1 [file ijms-23-15009-s001.zip]

Archive with 1 entries (1 files):
- ijms-2048176-supplementary.pdf
